# Supplementary material for: High Glucose-Induced Cardiomyocyte Damage Involves Interplay between Endothelin ET-1/ETA/ETB Receptor and mTOR Pathway
Source: Int J Mol Sci. 2022 Nov 10;23(22):13816. doi: 10.3390/ijms232213816 (PMC9699386; doi:10.3390/ijms232213816)
Supplement: Supplementary file 1 [file ijms-23-13816-s001.zip]

Archive with 1 entries (1 files):
- ijms-1998385-supplementary.pdf
